# Supplementary material for: Immune cell engagers in lung cancer
Source: Front Immunol. 2026 Apr 10;17:1746093. doi: 10.3389/fimmu.2026.1746093 (PMC13106429; doi:10.3389/fimmu.2026.1746093)
Supplement: Supplementary file 1 [file Table1.xlsx]

## Sheet: Sheet1
Name	Design	Target	Indication	NCT	Phase	Indication	Key outcomes	Ref.		articles
Tarlatamab	T cell engager	DLL × CD3	relapsed/refractory SCLC	NCT03319940	1	Active	Monotherpy (n = 107): ORR 23.4% , mDOR 12.3 months, DCR 51.4% , mPFS 3.7 months, and mOS 13.2 months.	15
			Previously treated SCLC	NCT05060016	2	Active	Monotherapy (n = 220): ORR 32–40%, mPFS 3.9–4.9 months, and 9-month OS 66–68%	16
			After Platinum-Based Chemotherapy SCLC	NCT05740566	3	Active	Monotherapy (n = 168): mOS 13.6 vs. 8.3 months	51
			ES-SCLC	NCT06211036	1	Active	Monotherapy with atezolizumab or durvalumab（(n = 88）：ORR 24%, mPFS 5.6 months, mOS 25.3 months, DCR 60%, and mDOR 16.6 months.	98
Obrixtamig	T cell engager	DLL × CD3	Previously treated SCLC、epNEC、LCNEC-L	NCT04429087	1	Recruiting	Monotherapy (n = 509): ORR 23%, mDOR 8.5 months, and 6‑month DOR 70% .	54
			Advanced SCLC	NCT05990738	1	Recruiting	Monotherapy and with topotecan（(n = 25）：unconfirmed ORR 70% (1 CR, 15 PR) and DCR 87%.	55
AFM24	NK cell engager	CD16A × EGFR	Previously treated SCLC	NCT05109442	2	Terminated	AFM24 plus atezolizumab：ORR 23% among 35 evaluable patients and DCR 77%.	60
Gocatamig	Trispecific T cell engager	DLL3 × HAS × CD3	Including relapsed/refractory, metastatic SCLC	NCT04471727.	0.5	Recruiting	Monotherapy ：Confirmed ORR 50% among 24 SCLC patients	65
ZG006	Trispecific T cell engager	DLL3 × DLL3× CD3	Refractory SCLC or NEC	NCT05978284.	1	Recruiting	Monotherapy ：ORR 60.9% among 23 evaluable SCLC patients and DCR 78.3%.	66
			Advanced SCLC	NCT06283719	2	Recruiting	Monotherapy(n = 60) ： ORR 53.8–78.6% and DCR 92.6–100%	67
RG-6524	Trispecific T cell engager	DLL3 × CD137× CD3	Including advanced SCLC	NCT07107490	1	Not yet recruiting	\
